# Supplementary material for: Liposomal Formulations Loaded with a Eugenol Derivative for Application as Insecticides: Encapsulation Studies and In Silico Identification of Protein Targets
Source: Nanomaterials (Basel). 2022 Oct 13;12(20):3583. doi: 10.3390/nano12203583 (PMC9611868; doi:10.3390/nano12203583)
Supplement: Supplementary file 1 [file nanomaterials-12-03583-s001.zip]

Archive with 1 entries (1 files):
- nanomaterials-1961531-supplementary.pdf
